# Supplementary material for: Targetable alterations in invasive pleomorphic lobular carcinoma of the breast
Source: Breast Cancer Res. 2021 Jan 13;23:7. doi: 10.1186/s13058-020-01385-5 (PMC7805167; doi:10.1186/s13058-020-01385-5)
Supplement: Supplementary file 1 — Additional file 1: Supplementary Table 1. Clinicopathologic and biomarker status in cases of PLC from TCGA and our institution. [file 13058_2020_1385_MOESM1_ESM.xls]

## Sheet: Sheet1
In-House
Age		Tumor		Node		Stage		Receptor Status
<50	5	<2cm	7	N0	7	Stage I	5	ER+	13
50-65	5	2-5cm	4	N1	2	Stage II	4	ER-	3
>65	6	>5cm	2	N2	2	Stage III	4	PR+	11
		unknown	3	N3	2	unknown	3	PR-	5
				unknown	3			HER2+	4
								HER2-	12
								unknown	0
TCGA
Age		Tumor		Node		Stage		Receptor Status
<50	5	<2cm	4	N0	19	Stage I	3	ER+	21
50-65	16	2-5cm	18	N1	6	Stage II	19	ER-	3
>65	10	>5cm	9	N2	1	Stage III	9	PR+	20
		unknown	3	N3	5	unknown	0	PR-	4
				unknown	0			HER2+	7
								HER2-	16
								unknown	7
