# Supplementary material for: Targetable alterations in invasive pleomorphic lobular carcinoma of the breast
Source: Breast Cancer Res. 2021 Jan 13;23:7. doi: 10.1186/s13058-020-01385-5 (PMC7805167; doi:10.1186/s13058-020-01385-5)
Supplement: Supplementary file 2 — Additional file 2: Supplementary Table 2. Molecular alterations in 84 cases of classic ILC from TCGA. [file 13058_2020_1385_MOESM2_ESM.xls]

## Sheet: Sheet1
ID	ER IHC	PR IHC	HER2	Gene	Alteration	Gene	Alteration	Gene		Gene	Alteration	Other Alterations
TCGA-PE-A5DE	?	?	?	CDH1	G278V	ERBB2		PIK3CA	E545K
TCGA-A2-A0YD	90-99	80-89	neg	CDH1	F338fs	ERBB2		PIK3CA
TCGA-B6-A40C	50-59	90-99	neg	CDH1	Q23*	ERBB2		PIK3CA
TCGA-B6-A40B	?	?	?	CDH1	E494*	ERBB2		PIK3CA	E542K
TCGA-B6-A2IU	pos	pos	?	CDH1	Q195*	ERBB2		PIK3CA
TCGA-E2-A10F	pos	pos	neg	CDH1	L311fs	ERBB2		PIK3CA	H1047R, E726K
TCGA-A7-A5ZX	pos	pos	neg	CDH1	L731fs	ERBB2		PIK3CA
TCGA-D8-A3Z6	pos	pos	neg	CDH1	N431fs	ERBB2		PIK3CA	H1047R	PTEN	homodel
TCGA-B6-A0RQ	pos	pos	?	CDH1	Q23*	ERBB2		PIK3CA	E542G
TCGA-A2-A0T4	90-99	60-69	neg	CDH1	D756fs	ERBB2		PIK3CA	H1047R
TCGA-E2-A1IH	pos	pos	?	CDH1	P607S	ERBB2		PIK3CA		PTEN	E73fs
TCGA-D8-A3Z5	pos	pos	neg	CDH1	T790fs	ERBB2		PIK3CA
TCGA-E2-A1L8	pos	pos	neg	CDH1	G278_splice	ERBB2		PIK3CA	H1047R
TCGA-E2-A2P6	pos	pos	neg	CDH1	V204fs	ERBB2		PIK3CA
TCGA-A2-A0YK	pos	neg	neg	CDH1	R63*	ERBB2		PIK3CA	H1047L			FGFR1 amp
TCGA-D8-A27V	pos	pos	neg	CDH1	Q23*	ERBB2		PIK3CA		PTEN	F347L
TCGA-AR-A5QM	pos	pos	?	CDH1	R74*	ERBB2		PIK3CA	H1047R
TCGA-E9-A2JT	?	?	?	CDH1	D402H	ERBB2		PIK3CA				FGFR1 amp
TCGA-AR-A2LE	pos	neg	?	CDH1	Q255*	ERBB2		PIK3CA
TCGA-EW-A1J2	90-99	90-99	neg	CDH1	K668*	ERBB2		PIK3CA	H1047R
TCGA-AR-A24X	80-89	90-99	?	CDH1	I722_splice	ERBB2		PIK3CA
TCGA-AR-A24T	pos	pos	neg	CDH1	S649fs	ERBB2		PIK3CA	H1047R
TCGA-D8-A27I	?	?	?	CDH1	E165fs	ERBB2		PIK3CA		PTEN	homodel
TCGA-A7-A13H	>75	>75	neg	CDH1	I96fs	ERBB2		PIK3CA		PTEN	homodel
TCGA-AC-A2FF	30-39	70-79	neg	CDH1	K86fs	ERBB2		PIK3CA		PTEN	M198K
TCGA-BH-A0HP	80-89	neg	neg	CDH1	L230_splice	ERBB2		PIK3CA		PTEN	N212_splice	FGFR2 amp
TCGA-GM-A4E0	90-99	90-99	neg	CDH1	N144fs	ERBB2		PIK3CA		PTEN	F258L; F258Y
TCGA-A7-A4SB	70-79	50-59	neg	CDH1	F601fs	ERBB2		PIK3CA	E970K
TCGA-A7-A426	70-79	70-79	neg	CDH1	L728*	ERBB2		PIK3CA
TCGA-A7-A3J1	90-99	<10	neg	CDH1	L711fs	ERBB2		PIK3CA	N345K
TCGA-A7-A3IZ	90-99	<10	neg	CDH1	R335*	ERBB2		PIK3CA
TCGA-A2-A4S2	90-99	90-99	neg	CDH1	Y835*	ERBB2		PIK3CA	E545K
TCGA-C8-A1HO	pos	pos	neg	CDH1	D644N	ERBB2		PIK3CA
TCGA-A2-A25A	<10	<10	neg	CDH1	R732Q	ERBB2		PIK3CA	E542K
TCGA-D8-A1XO	>75	>75	neg	CDH1	Q23*	ERBB2		PIK3CA	E542K
TCGA-D8-A1Y1	<75	>75	neg	CDH1	T646_splice	ERBB2		PIK3CA	E542K
TCGA-A2-A1G0	90-99	90-99	neg	CDH1	N867S	ERBB2		PIK3CA	E542K
TCGA-AR-A1AL	70-79	70-79	neg	CDH1	E504fs	ERBB2		PIK3CA	E545K
TCGA-A2-A1FV	90-99	<10	neg	CDH1	P160fs	ERBB2		PIK3CA				FGFR1 amp
TCGA-A8-A091	pos	neg	neg	CDH1	E243K	ERBB2		PIK3CA
TCGA-AO-A0J9	90-99	30-39	neg	CDH1	M517fs	ERBB2		PIK3CA
TCGA-AO-A0J8	90-99	70-79	neg	CDH1	I707fs	ERBB2		PIK3CA
TCGA-A2-A0CR	60-69	80-89	neg	CDH1	R63*	ERBB2		PIK3CA	E542K
TCGA-GI-A2C8	90-99	<10	neg	CDH1	W409L	ERBB2		PIK3CA
TCGA-A2-A0CO	40-49	20-29	neg	CDH1	R335*	ERBB2		PIK3CA
TCGA-GM-A2DD	neg	neg	neg	CDH1	T251K	ERBB2		PIK3CA	H1047R
TCGA-GM-A2DO	90-99	90-99	neg	CDH1	D288N	ERBB2		PIK3CA				FGFR1 amp
TCGA-A2-A0CK	40-49	80-89	neg	CDH1	G278*	ERBB2		PIK3CA
TCGA-GM-A3XN	80-89	90-99	neg	CDH1	Q64fs	ERBB2		PIK3CA	H1047L
TCGA-AC-A5XS	pos	pos	neg	CDH1	F730fs	ERBB2		PIK3CA	E545G/K; C378F
TCGA-GM-A5PX	90-99	90-99	neg	CDH1	T303fs	ERBB2		PIK3CA
TCGA-LL-A50Y	90-99	90-99	neg	CDH1	Q23*	ERBB2		PIK3CA	H1047R
TCGA-A8-A09X	neg	neg	neg	CDH1	D291fs	ERBB2		PIK3CA
TCGA-AC-A3W7	90-99	neg	neg	CDH1	D198fs	ERBB2		PIK3CA	E545K
TCGA-AC-A3W6	90-99	20-29	neg	CDH1	M282I	ERBB2		PIK3CA	G118D
TCGA-LQ-A4E4	90-99	90-99	neg	CDH1	W409*	ERBB2		PIK3CA	H1047R
TCGA-A8-A0A4	pos	pos	neg	CDH1	D764fs	ERBB2		PIK3CA
TCGA-MS-A51U	90-99	20-29	neg	CDH1	K447*	ERBB2		PIK3CA	N345K
TCGA-OL-A5DA	60-69	60-69	neg	CDH1	S180fs	ERBB2		PIK3CA	E453K
TCGA-A8-A0A9	?	?	?	CDH1	Q503*	ERBB2		PIK3CA	H1047R
TCGA-OL-A5RV	90-99	90-99	neg	CDH1	E512*	ERBB2		PIK3CA
TCGA-AC-A3TN	90-99	80-89		CDH1	Q195*	ERBB2		PIK3CA	H1047R
TCGA-OL-A66K	95	80	neg	CDH1	V574fs	ERBB2		PIK3CA
TCGA-AC-A3TM	90-99	90-99	neg	CDH1	R733fs	ERBB2		PIK3CA	E365K
TCGA-AC-A23G	90-99	80-89	neg	CDH1	Q346*	ERBB2		PIK3CA
TCGA-A1-A0SE	80-89	90-99	neg	CDH1	E243K	ERBB2		PIK3CA
TCGA-AC-A3OD	90-99	90-99	neg	CDH1	Q641*	ERBB2		PIK3CA	E545K
TCGA-AC-A3BB	90-99	90-99	neg	CDH1	Q23*	ERBB2		PIK3CA
TCGA-AC-A2FO	90-99	neg	neg	CDH1	T823fs	ERBB2		PIK3CA	E545K
TCGA-PE-A5DD	pos	neg	neg	CDH1	R335*	ERBB2		PIK3CA	H1047R
TCGA-AC-A2FG	90-99	neg	neg	CDH1	T199fs	ERBB2		PIK3CA
TCGA-BH-A0BA	80-89	40-49	neg	CDH1	P260H	ERBB2		PIK3CA	H1047R
TCGA-GM-A5PV	90-99	30-39	neg	CDH1	I722_splice	ERBB2		PIK3CA		PTEN	D92E
TCGA-A8-A09V	pos	pos	neg	CDH1	E165fs	ERBB2		PIK3CA				brca2 del
TCGA-B6-A0IP	pos	pos	?	CDH1	F231fs	ERBB2		PIK3CA	H1047R; R88Q
TCGA-E9-A3HO	?	?	?	CDH1	homodel	ERBB2		PIK3CA
TCGA-A1-A0SG	>95	>95	neg	CDH1	homodel	ERBB2		PIK3CA
TCGA-A8-A08A	pos	pos	neg	CDH1	homodel	ERBB2		PIK3CA
TCGA-BH-A18M	pos	pos	?	CDH1	homodel	ERBB2		PIK3CA
TCGA-A2-A04N	?	?	?	CDH1	homodel	ERBB2		PIK3CA	E542K
TCGA-AR-A0U2	pos	pos	neg	CDH1	homodel	ERBB2		PIK3CA
TCGA-AR-A251	pos	neg	neg	CDH1	homodel	ERBB2		PIK3CA				FGFR1 amp
TCGA-EW-A1PG	90-99	90-99	neg	CDH1	homodel	ERBB2		PIK3CA
TCGA-AR-A5QN	pos	pos	pos 3+	CDH1	homodel	ERBB2		PIK3CA				FGFR1 amp
